# Supplementary material for: Original Leaf Colonisers Shape Fungal Decomposer Communities of Phragmites australis in Intermittent Habitats
Source: J Fungi (Basel). 2022 Mar 10;8(3):284. doi: 10.3390/jof8030284 (PMC8951327; doi:10.3390/jof8030284)
Supplement: Supplementary file 1 [file jof-08-00284-s001.zip]

Archive with 1 entries (1 files):
- jof-1620659-supplementary.pdf
